# Supplementary material for: Effect on physiological parameters and anaesthetic dose requirement of isoflurane when tramadol given as a continuous rate infusion vs a single intravenous bolus injection during ovariohysterectomy in dogs
Source: PLoS One. 2023 Feb 8;18(2):e0281602. doi: 10.1371/journal.pone.0281602 (PMC9907828; doi:10.1371/journal.pone.0281602)
Supplement: S1 Dataset — (XLSX) [file pone.0281602.s001.xlsx]

## Sheet: Foglio1
HRBA	HRSDA	HRIA	HRSIA	HRTPIA	HRTPIIA	HRLCA	HRSPA	HRSSA	HRBB	HRSDB	HRIB	HRSIB	HRTPIB	HRTPIIB	HRLCB	HRSPB	HRSSB	RRBA	RRSDA	RRIA	RRSIA	RRTPIA	RRTPIIA	RRLCA	RRSPA	RRSSA	RRBB	RRSDB	RRIB	RRSIB	RRTPIB	RRTPIIB	RRLCB	RRSPB	RRSSB	PSBA	PSSDA	PSIA	PSSIA	PSTPIA	PSTPIIA	PSLCA	PSSPA	PSSSA	PSBB	PSSDB	PSIB	PSSIB	PSTPIB
136	220	159	170	171	168	157	133	130	144	224	165	156	130	102	94	104	102	40	28	11	22	8	4	4	8	8	20	9	11	5	3	5	5	9	10	140	132	128	130	135	137	135	137	130	163	141	168	125	168
141	218	156	163	169	166	154	129	125	140	219	161	152	125	98	91	100	98	38	25	10	21	7	3	3	7	7	18	7	9	3	2	2	3	5	8	138	130	126	128	134	136	134	135	129	142	128	155	115	179
131	222	161	177	173	170	160	137	135	148	229	169	160	135	106	97	108	106	42	31	12	23	9	5	5	9	9	22	11	13	7	4	8	8	13	12	142	134	130	132	136	138	136	139	131	184	154	184	135	159
136	220	157	170	171	168	157	132	127	142	220	164	154	126	100	94	104	100	40	26	12	22	8	4	5	8	9	19	10	11	5	4	5	5	9	10	140	132	128	128	134	137	135	136	129	162	132	166	118	178
135	221	160	172	172	167	155	130	129	145	222	162	156	134	104	92	106	104	40	30	11	23	8	4	5	8	9	20	8	10	5	3	5	5	6	10	138	134	129	130	136	136	134	138	130	144	142	182	128	160
137	220	159	170	169	170	158	136	132	148	224	168	153	130	102	96	102	102	39	27	11	22	9	5	4	8	7	21	9	9	6	2	8	4	12	12	140	132	126	129	135	138	136	137	130	182	141	156	120	164
134	221	162	164	170	166	156	134	130	145	221	165	156	128	100	94	105	105	40	28	10	21	8	5	4	9	8	18	11	12	5	3	5	5	10	10	138	130	130	130	134	137	136	135	129	166	152	170	124	176
136	219	158	166	171	168	159	133	127	144	226	167	158	126	98	93	100	100	38	25	12	22	7	4	4	8	8	20	9	11	3	3	5	5	9	8	140	133	130	128	135	138	134	139	131	163	141	152	117	159
141	218	160	170	172	170	157	130	132	146	224	163	152	132	104	96	104	103	42	28	10	23	8	3	4	8	8	22	8	13	7	4	4	8	10	11	142	131	127	132	136	138	135	138	130	146	150	172	130	168
132	220	159	167	169	166	160	136	130	143	225	165	157	130	102	94	102	102	39	31	11	22	9	4	4	8	8	20	11	11	5	2	8	4	12	10	140	132	128	130	135	137	134	137	130	165	130	168	125	175
136	220	157	164	173	170	160	133	127	143	219	168	156	126	106	97	108	100	38	27	11	21	8	4	5	8	7	18	7	13	3	3	2	5	6	10	138	132	126	130	136	136	136	139	129	184	154	156	115	160
136	218	160	170	170	168	157	130	132	142	222	165	154	134	100	93	105	98	40	25	10	22	8	5	4	8	9	20	8	9	7	3	8	3	12	11	140	134	128	132	134	138	134	137	131	166	128	170	118	179
141	220	159	166	169	170	154	136	130	140	221	169	153	130	102	94	100	103	42	28	12	22	9	4	5	9	8	22	11	11	5	4	5	5	12	10	138	133	130	128	135	137	135	138	130	165	141	166	125	168
137	221	162	177	171	166	155	137	135	144	220	165	160	135	98	96	106	100	42	26	11	21	8	3	4	8	8	20	9	13	3	3	5	8	9	8	140	130	130	129	136	137	136	135	129	163	132	156	117	178
134	219	159	164	170	167	158	133	129	148	225	163	158	128	102	92	102	103	38	31	10	23	8	4	4	8	8	22	11	11	5	2	5	4	13	10	142	132	129	128	135	138	134	137	130	142	152	168	128	159
141	218	160	166	171	166	156	129	127	143	229	161	152	130	106	94	105	98	40	27	11	22	7	5	4	8	9	18	9	9	7	3	8	5	9	12	138	131	128	130	136	138	136	138	129	144	141	172	135	159
132	220	157	172	169	168	159	132	127	145	224	162	156	135	100	94	108	105	40	28	12	21	8	5	5	9	8	20	10	11	5	2	4	4	10	10	140	132	126	132	134	137	135	135	130	163	130	155	124	174
135	218	159	164	170	166	160	130	132	140	219	167	153	132	104	96	105	102	40	25	11	23	9	4	4	8	8	19	11	10	3	4	5	5	5	8	142	134	130	128	135	138	134	137	130	182	150	182	120	176
137	221	157	163	169	170	154	132	135	146	226	164	158	126	106	91	108	106	42	30	10	22	8	4	3	7	9	21	7	12	5	3	8	8	9	12	140	130	126	132	136	137	134	139	131	163	130	168	130	175
132	219	160	177	173	168	156	129	130	148	222	163	154	135	104	94	104	100	39	28	12	23	7	3	4	8	7	20	9	11	5	4	5	5	10	10	140	132	128	130	135	136	135	135	130	146	141	184	125	168
[truncated: 124 more columns]
